# Supplementary material for: Comparative Transcriptomic Analysis of the Development of Sepal Morphology in Tomato (Solanum Lycopersicum L.)
Source: Int J Mol Sci. 2020 Aug 18;21(16):5914. doi: 10.3390/ijms21165914 (PMC7460612; doi:10.3390/ijms21165914)
Supplement: Supplementary file 1 [file ijms-21-05914-s001.zip]

Archive with 1 entries (1 files):
- ijms-890899 supplementary material.xlsx
