# Supplementary material for: Comparative Transcriptomic Analysis of the Development of Sepal Morphology in Tomato (Solanum Lycopersicum L.)
Source: Int J Mol Sci. 2020 Aug 18;21(16):5914. doi: 10.3390/ijms21165914 (PMC7460612; doi:10.3390/ijms21165914)
Supplement: Supplementary file 1 [file ijms-21-05914-s001.zip › ijms-890899 supplementary material.xlsx]

## Sheet: Table S1
Table S1. The top five up-/down-regulted DEGs
ID	logFC	PValue	Annotation
Stage 3
Solyc08g044230.1	14.2187	8.72792e-23	Unknown protein
Solyc09g084450.2	13.5635	6.42149e-21	wound-induced proteinase inhibitor protein
Solyc09g089580.2	13.0701	1.45555e-19	1-aminocyclopropane-1-carboxylate oxidase homolog protein
Solyc05g015790.1	12.5454	6.16425e-18	galactan beta-1,4-galactosyltransferase protein
Solyc05g010380.1	11.8495	4.00069e-16	Unknown protein
Solyc12g010080.1	-10.5663	6.60679e-13	BTB/POZ domain-containing protein
Solyc06g068950.2	-11.0262	4.88458e-14	Phosphoethanolamine N-methyltransferase
Solyc07g052790.1	-11.0384	4.51908e-14	TMV resistance protein
Solyc05g032670.1	-11.058	4.7105e-14	Unknown protein
Solyc01g016460.2	-11.4903	3.24453e-15	Unknown protein
Stage 4
Solyc09g089580.2	13.6184	4.24e-21	1-aminocyclopropane-1-carboxylate oxidase homolog protein
Solyc05g010380.1	11.4236	3.71e-15	Unknown protein
Solyc06g005880.2	11.0757	2.68e-14	LRR receptor-like serine/threonine-protein kinase
Solyc08g044230.1	10.3615	5.38e-24	Unknown protein
Solyc05g018060.1	10.1607	4.18e-12	Unknown protein
Solyc12g010080.1	-9.60764	5.45e-11	BTB/POZ domain-containing protein
Solyc07g052790.1	-9.79945	2.05e-11	TMV resistance protein
Solyc02g071030.1	-10.6411	5.3e-09	Chlorophyll a-b binding protein
Solyc01g016460.2	-10.936	4.8e-14	Unknown protein
Solyc06g005150.2	-12.2491	2.45e-17	Ascorbate peroxidase protein

## Sheet: Table S2
Table S2. GO terms enriched by DEGs.
GO ID	Term_type	Term	Gene number	querytotal	rich rate	pvalue	FDR
GO:0044092	BP	negative regulation of molecular function	79	3714	0.0212709	1.56618e-10	7.4391e-08
GO:0000272	BP	polysaccharide catabolic process	72	3714	0.0193861	1.94752e-10	7.4391e-08
GO:0044550	BP	secondary metabolite biosynthetic process	83	3714	0.0223479	1.99576e-10	7.4391e-08
GO:0043086	BP	negative regulation of catalytic activity	79	3714	0.0212709	2.04407e-10	7.4391e-08
GO:0005976	BP	polysaccharide metabolic process	128	3714	0.0344642	2.28965e-10	7.4391e-08
GO:0019748	BP	secondary metabolic process	114	3714	0.0306947	2.4299e-10	7.4391e-08
GO:0071554	BP	cell wall organization or biogenesis	125	3714	0.0336564	2.59494e-10	7.4391e-08
GO:0005975	BP	carbohydrate metabolic process	297	3714	0.0799677	3.817e-10	8.16704e-08
GO:0016052	BP	carbohydrate catabolic process	85	3714	0.0228864	4.24965e-10	8.83492e-08
GO:0042737	BP	drug catabolic process	88	3714	0.0236941	9.10874e-10	1.10229e-07
GO:0071555	BP	cell wall organization	100	3714	0.0269251	1.50317e-09	1.74111e-07
GO:0055114	BP	oxidation-reduction process	424	3714	0.114163	2.95075e-09	3.27736e-07
GO:0009813	BP	flavonoid biosynthetic process	61	3714	0.0164243	6.94363e-09	7.12645e-07
GO:0044042	BP	glucan metabolic process	59	3714	0.0158858	1.02584e-08	1.00211e-06
GO:0045229	BP	external encapsulating structure organization	102	3714	0.0274637	1.0424e-08	1.00616e-06
GO:0009812	BP	flavonoid metabolic process	62	3714	0.0166936	1.30324e-08	1.21798e-06
GO:0045490	BP	pectin catabolic process	40	3714	0.0107701	1.40624e-08	1.29566e-06
GO:0006073	BP	cellular glucan metabolic process	56	3714	0.0150781	1.61262e-08	1.45279e-06
GO:0045488	BP	pectin metabolic process	45	3714	0.0121163	3.64217e-08	2.92384e-06
GO:0010393	BP	galacturonan metabolic process	45	3714	0.0121163	3.64217e-08	2.92384e-06
GO:0010466	BP	negative regulation of peptidase activity	30	3714	0.00807754	4.54417e-08	3.43709e-06
GO:0010951	BP	negative regulation of endopeptidase activity	30	3714	0.00807754	4.54417e-08	3.43709e-06
GO:0044264	BP	cellular polysaccharide metabolic process	67	3714	0.0180398	4.57827e-08	3.43709e-06
GO:0052548	BP	regulation of endopeptidase activity	30	3714	0.00807754	6.65315e-08	4.7319e-06
GO:0045861	BP	negative regulation of proteolysis	30	3714	0.00807754	6.65315e-08	4.7319e-06
GO:0052547	BP	regulation of peptidase activity	30	3714	0.00807754	9.64692e-08	6.57288e-06
GO:0051273	BP	beta-glucan metabolic process	31	3714	0.0083468	1.47626e-07	9.73133e-06
GO:0006270	BP	DNA replication initiation	14	3714	0.00376952	1.50165e-07	9.81882e-06
GO:0006468	BP	protein phosphorylation	271	3714	0.0729672	2.62874e-07	1.67826e-05
GO:0051346	BP	negative regulation of hydrolase activity	30	3714	0.00807754	2.78423e-07	1.76364e-05
GO:0044262	BP	cellular carbohydrate metabolic process	89	3714	0.0239634	2.95342e-07	1.84202e-05
GO:0030243	BP	cellulose metabolic process	27	3714	0.00726979	4.65171e-07	2.77324e-05
GO:0009056	BP	catabolic process	325	3714	0.0875067	1.54486e-06	8.63841e-05
GO:0016310	BP	phosphorylation	316	3714	0.0850835	1.57156e-06	8.72754e-05
GO:0042546	BP	cell wall biogenesis	35	3714	0.0094238	2.69829e-06	0.000142992
GO:0008272	BP	sulfate transport	12	3714	0.00323102	2.83227e-06	0.000148155
GO:0019585	BP	glucuronate metabolic process	49	3714	0.0131933	3.54383e-06	0.000177366
GO:0006063	BP	uronic acid metabolic process	49	3714	0.0131933	3.54383e-06	0.000177366
GO:0052695	BP	cellular glucuronidation	49	3714	0.0131933	3.54383e-06	0.000177366
GO:0052696	BP	flavonoid glucuronidation	49	3714	0.0131933	3.54383e-06	0.000177366
GO:0050790	BP	regulation of catalytic activity	129	3714	0.0347334	4.0423e-06	0.000201073
GO:0048878	BP	chemical homeostasis	82	3714	0.0220786	4.30093e-06	0.000212634
GO:0044036	BP	cell wall macromolecule metabolic process	40	3714	0.0107701	4.46328e-06	0.000219323
GO:0071669	BP	plant-type cell wall organization or biogenesis	47	3714	0.0126548	6.93219e-06	0.000324891
GO:0065009	BP	regulation of molecular function	130	3714	0.0350027	9.1582e-06	0.000412526
GO:0019752	BP	carboxylic acid metabolic process	214	3714	0.0576198	9.87396e-06	0.00044231
GO:0032787	BP	monocarboxylic acid metabolic process	125	3714	0.0336564	1.08995e-05	0.000485569
GO:0051275	BP	beta-glucan catabolic process	13	3714	0.00350027	1.15962e-05	0.000505497
GO:1902358	BP	sulfate transmembrane transport	11	3714	0.00296177	1.18178e-05	0.000508459
GO:0009404	BP	toxin metabolic process	23	3714	0.00619278	1.18523e-05	0.000508459
GO:0030245	BP	cellulose catabolic process	12	3714	0.00323102	1.22254e-05	0.000521704
GO:0015698	BP	inorganic anion transport	27	3714	0.00726979	1.45063e-05	0.000612589
GO:0043436	BP	oxoacid metabolic process	218	3714	0.0586968	1.5504e-05	0.000651328
GO:0006082	BP	organic acid metabolic process	218	3714	0.0586968	1.90506e-05	0.000796197
GO:0010411	BP	xyloglucan metabolic process	19	3714	0.00511578	1.94607e-05	0.000809165
GO:0098754	BP	detoxification	71	3714	0.0191169	2.23282e-05	0.000905184
GO:0009407	BP	toxin catabolic process	21	3714	0.00565428	3.01499e-05	0.00116964
GO:0009251	BP	glucan catabolic process	18	3714	0.00484653	5.35336e-05	0.00196403
GO:0006629	BP	lipid metabolic process	174	3714	0.0468498	5.64327e-05	0.00205182
GO:0010410	BP	hemicellulose metabolic process	27	3714	0.00726979	6.38604e-05	0.00230124
GO:0006928	BP	movement of cell or subcellular component	26	3714	0.00700054	0.000139399	0.00480957
GO:0007018	BP	microtubule-based movement	25	3714	0.00673129	0.000148978	0.00505402
GO:0042545	BP	cell wall modification	29	3714	0.00780829	0.000156219	0.00520269
GO:0098656	BP	anion transmembrane transport	53	3714	0.0142703	0.000156568	0.00520269
GO:0006952	BP	defense response	128	3714	0.0344642	0.000217256	0.00699012
GO:0042044	BP	fluid transport	18	3714	0.00484653	0.000261829	0.00826035
GO:0006833	BP	water transport	18	3714	0.00484653	0.000261829	0.00826035
GO:0009699	BP	phenylpropanoid biosynthetic process	27	3714	0.00726979	0.000266839	0.00838577
GO:0050896	BP	response to stimulus	439	3714	0.118201	0.000276116	0.00857757
GO:0044248	BP	cellular catabolic process	254	3714	0.0683899	0.000285723	0.00884214
GO:0010383	BP	cell wall polysaccharide metabolic process	29	3714	0.00780829	0.000302723	0.00933263
GO:0017144	BP	drug metabolic process	112	3714	0.0301562	0.000304556	0.00935357
GO:0051336	BP	regulation of hydrolase activity	56	3714	0.0150781	0.00032113	0.00978844
GO:0009809	BP	lignin biosynthetic process	13	3714	0.00350027	0.000333879	0.0100635
GO:0006022	BP	aminoglycan metabolic process	17	3714	0.00457728	0.000361055	0.0107232
GO:0098661	BP	inorganic anion transmembrane transport	15	3714	0.00403877	0.000368803	0.0108474
GO:1905039	BP	carboxylic acid transmembrane transport	36	3714	0.00969305	0.000373106	0.0108474
GO:0006793	BP	phosphorus metabolic process	416	3714	0.112009	0.000449722	0.0128392
GO:0003333	BP	amino acid transmembrane transport	28	3714	0.00753904	0.000466789	0.0132797
GO:0006796	BP	phosphate-containing compound metabolic process	412	3714	0.110932	0.000472627	0.0133988
GO:0016998	BP	cell wall macromolecule catabolic process	17	3714	0.00457728	0.0004801	0.0134955
GO:0072348	BP	sulfur compound transport	13	3714	0.00350027	0.000484049	0.0135333
GO:0030162	BP	regulation of proteolysis	39	3714	0.0105008	0.000506564	0.0141142
GO:0008202	BP	steroid metabolic process	28	3714	0.00753904	0.00058498	0.0160461
GO:0009698	BP	phenylpropanoid metabolic process	30	3714	0.00807754	0.000594331	0.0161706
GO:1903825	BP	organic acid transmembrane transport	36	3714	0.00969305	0.000670757	0.0180083
GO:0006260	BP	DNA replication	27	3714	0.00726979	0.000723576	0.0192745
GO:0009607	BP	response to biotic stimulus	70	3714	0.0188476	0.000813378	0.0211043
GO:0051274	BP	beta-glucan biosynthetic process	18	3714	0.00484653	0.000889508	0.0228232
GO:0005996	BP	monosaccharide metabolic process	60	3714	0.0161551	0.000964322	0.0242817
GO:1901575	BP	organic substance catabolic process	260	3714	0.0700054	0.00103803	0.0258965
GO:1901072	BP	glucosamine-containing compound catabolic process	14	3714	0.00376952	0.0012759	0.0306973
GO:1901071	BP	glucosamine-containing compound metabolic process	14	3714	0.00376952	0.0012759	0.0306973
GO:0006030	BP	chitin metabolic process	14	3714	0.00376952	0.0012759	0.0306973
GO:0006032	BP	chitin catabolic process	14	3714	0.00376952	0.0012759	0.0306973
GO:0046348	BP	amino sugar catabolic process	14	3714	0.00376952	0.0012759	0.0306973
GO:0006026	BP	aminoglycan catabolic process	14	3714	0.00376952	0.0012759	0.0306973
GO:0015791	BP	polyol transport	13	3714	0.00350027	0.0013137	0.0312361
GO:0006694	BP	steroid biosynthetic process	23	3714	0.00619278	0.00134204	0.0317238
GO:0050801	BP	ion homeostasis	52	3714	0.0140011	0.00136223	0.0321075
GO:0046942	BP	carboxylic acid transport	38	3714	0.0102316	0.00140713	0.0330695
GO:1903047	BP	mitotic cell cycle process	30	3714	0.00807754	0.00147941	0.034568
GO:0006950	BP	response to stress	325	3714	0.0875067	0.00159813	0.0367073
GO:0032269	BP	negative regulation of cellular protein metabolic process	37	3714	0.0099623	0.00165382	0.0376662
GO:0051248	BP	negative regulation of protein metabolic process	37	3714	0.0099623	0.00165382	0.0376662
GO:0000271	BP	polysaccharide biosynthetic process	37	3714	0.0099623	0.00165382	0.0376662
GO:0015850	BP	organic hydroxy compound transport	14	3714	0.00376952	0.00168977	0.0383771
GO:0044247	BP	cellular polysaccharide catabolic process	16	3714	0.00430802	0.00181391	0.0402936
GO:0008283	BP	cell population proliferation	8	3714	0.00215401	0.00197407	0.0433761
GO:0055076	BP	transition metal ion homeostasis	29	3714	0.00780829	0.00201008	0.044048
GO:0007154	BP	cell communication	21	3714	0.00565428	0.00218764	0.0471738
GO:0015849	BP	organic acid transport	38	3714	0.0102316	0.00225103	0.0481938
GO:0009808	BP	lignin metabolic process	15	3714	0.00403877	0.00225277	0.0481938
GO:0009833	BP	plant-type primary cell wall biogenesis	9	3714	0.00242326	0.00231393	0.0493719
GO:0046658	CC	anchored component of plasma membrane	58	3714	0.0156166	4.17672e-11	7.4391e-08
GO:0031225	CC	anchored component of membrane	64	3714	0.0172321	1.13402e-10	7.4391e-08
GO:0044459	CC	plasma membrane part	129	3714	0.0347334	1.77113e-10	7.4391e-08
GO:0031226	CC	intrinsic component of plasma membrane	123	3714	0.0331179	2.13453e-10	7.4391e-08
GO:0005576	CC	extracellular region	140	3714	0.0376952	2.62748e-10	7.4391e-08
GO:0005618	CC	cell wall	156	3714	0.0420032	2.63765e-10	7.4391e-08
GO:0030312	CC	external encapsulating structure	156	3714	0.0420032	2.63765e-10	7.4391e-08
GO:0009505	CC	plant-type cell wall	54	3714	0.0145396	5.30778e-09	5.66256e-07
GO:0005886	CC	plasma membrane	302	3714	0.0813139	1.27026e-07	8.5118e-06
GO:0048046	CC	apoplast	50	3714	0.0134626	4.29708e-07	2.58079e-05
GO:0005615	CC	extracellular space	25	3714	0.00673129	2.39452e-06	0.000129432
GO:0044421	CC	extracellular region part	28	3714	0.00753904	2.55991e-06	0.000136551
GO:0005887	CC	integral component of plasma membrane	65	3714	0.0175013	2.04535e-05	0.00083838
GO:0016020	CC	membrane	1336	3714	0.35972	3.87777e-05	0.0014761
GO:0005871	CC	kinesin complex	21	3714	0.00565428	5.60602e-05	0.00204746
GO:0031224	CC	intrinsic component of membrane	1204	3714	0.324179	6.25572e-05	0.00226435
GO:0071944	CC	cell periphery	23	3714	0.00619278	0.000161236	0.00531427
GO:0042555	CC	MCM complex	6	3714	0.00161551	0.00027049	0.00843513
GO:0005658	CC	alpha DNA polymerase:primase complex	4	3714	0.00107701	0.000547278	0.015093
GO:0005773	CC	vacuole	66	3714	0.0177706	0.000725051	0.0192745
GO:0009506	CC	plasmodesma	71	3714	0.0191169	0.000983554	0.0246893
GO:0030054	CC	cell junction	71	3714	0.0191169	0.00130027	0.031099
GO:0005911	CC	cell-cell junction	71	3714	0.0191169	0.00130027	0.031099
GO:0030247	MF	polysaccharide binding	52	3714	0.0140011	7.99338e-11	7.4391e-08
GO:0004857	MF	enzyme inhibitor activity	78	3714	0.0210016	1.10778e-10	7.4391e-08
GO:0004553	MF	hydrolase activity, hydrolyzing O-glycosyl compounds	124	3714	0.0333872	1.7883e-10	7.4391e-08
GO:0046527	MF	glucosyltransferase activity	98	3714	0.0263866	2.12888e-10	7.4391e-08
GO:0016798	MF	hydrolase activity, acting on glycosyl bonds	138	3714	0.0371567	2.38081e-10	7.4391e-08
GO:0030246	MF	carbohydrate binding	81	3714	0.0218094	2.5814e-10	7.4391e-08
GO:0016705	MF	oxidoreductase activity, acting on paired donors, with incorporation or reduction of molecular oxygen	113	3714	0.0304254	4.73343e-10	9.13777e-08
GO:0098772	MF	molecular function regulator	121	3714	0.0325794	5.35335e-10	9.70017e-08
GO:0016491	MF	oxidoreductase activity	428	3714	0.11524	8.49085e-10	1.06728e-07
GO:0003824	MF	catalytic activity	1949	3714	0.524771	8.644e-10	1.06728e-07
GO:0035251	MF	UDP-glucosyltransferase activity	81	3714	0.0218094	3.92142e-09	4.2966e-07
GO:0004497	MF	monooxygenase activity	94	3714	0.0253096	1.02579e-08	1.00211e-06
GO:0030234	MF	enzyme regulator activity	106	3714	0.0285407	1.30691e-08	1.21798e-06
GO:0016709	MF	oxidoreductase activity, acting on paired donors, with incorporation or reduction of molecular oxygen, NAD(P)H as one donor, and incorporation of one atom of oxygen	63	3714	0.0169628	1.95014e-08	1.73755e-06
GO:0004867	MF	serine-type endopeptidase inhibitor activity	23	3714	0.00619278	2.16814e-08	1.91079e-06
GO:0030414	MF	peptidase inhibitor activity	30	3714	0.00807754	4.54417e-08	3.43709e-06
GO:0004866	MF	endopeptidase inhibitor activity	30	3714	0.00807754	4.54417e-08	3.43709e-06
GO:0061135	MF	endopeptidase regulator activity	30	3714	0.00807754	6.65315e-08	4.7319e-06
GO:0061134	MF	peptidase regulator activity	30	3714	0.00807754	9.64692e-08	6.57288e-06
GO:0005506	MF	iron ion binding	113	3714	0.0304254	1.15566e-07	7.80839e-06
GO:0020037	MF	heme binding	114	3714	0.0306947	4.12261e-07	2.49449e-05
GO:0004672	MF	protein kinase activity	270	3714	0.0726979	8.13911e-07	4.74762e-05
GO:0016773	MF	phosphotransferase activity, alcohol group as acceptor	294	3714	0.0791599	1.23614e-06	7.15904e-05
GO:0080044	MF	quercetin 7-O-glucosyltransferase activity	57	3714	0.0153473	1.28448e-06	7.2829e-05
GO:0080043	MF	quercetin 3-O-glucosyltransferase activity	57	3714	0.0153473	1.28448e-06	7.2829e-05
GO:0016301	MF	kinase activity	307	3714	0.0826602	2.80282e-06	0.000147566
GO:0008810	MF	cellulase activity	12	3714	0.00323102	6.09035e-06	0.000293325
GO:0008194	MF	UDP-glycosyltransferase activity	91	3714	0.0245019	6.63326e-06	0.000312689
GO:0046906	MF	tetrapyrrole binding	127	3714	0.0341949	6.97428e-06	0.000324986
GO:0016758	MF	transferase activity, transferring hexosyl groups	118	3714	0.0317717	8.67693e-06	0.000397472
GO:0016722	MF	oxidoreductase activity, oxidizing metal ions	24	3714	0.00646204	8.73491e-06	0.00039788
GO:0016837	MF	carbon-oxygen lyase activity, acting on polysaccharides	13	3714	0.00350027	1.15962e-05	0.000505497
GO:0030570	MF	pectate lyase activity	13	3714	0.00350027	1.15962e-05	0.000505497
GO:0015116	MF	sulfate transmembrane transporter activity	11	3714	0.00296177	1.18178e-05	0.000508459
GO:0008271	MF	secondary active sulfate transmembrane transporter activity	10	3714	0.00269251	2.28127e-05	0.000920224
GO:0030599	MF	pectinesterase activity	30	3714	0.00807754	2.51235e-05	0.00100346
GO:0046910	MF	pectinesterase inhibitor activity	25	3714	0.00673129	4.30189e-05	0.00162231
GO:0004674	MF	protein serine/threonine kinase activity	195	3714	0.052504	4.93019e-05	0.00185065
GO:0052689	MF	carboxylic ester hydrolase activity	56	3714	0.0150781	9.33337e-05	0.00329021
GO:0016762	MF	xyloglucan:xyloglucosyl transferase activity	16	3714	0.00430802	9.6415e-05	0.00338413
GO:0016682	MF	oxidoreductase activity, acting on diphenols and related substances as donors, oxygen as acceptor	17	3714	0.00457728	0.000102131	0.00356929
GO:0045330	MF	aspartyl esterase activity	26	3714	0.00700054	0.00011885	0.00411809
GO:0030545	MF	receptor regulator activity	7	3714	0.00188476	0.000152599	0.0051127
GO:0030546	MF	signaling receptor activator activity	7	3714	0.00188476	0.000152599	0.0051127
GO:0048018	MF	receptor ligand activity	7	3714	0.00188476	0.000152599	0.0051127
GO:0016757	MF	transferase activity, transferring glycosyl groups	130	3714	0.0350027	0.000199985	0.00656469
GO:0016717	MF	oxidoreductase activity, acting on paired donors, with oxidation of a pair of donors resulting in the reduction of molecular oxygen to two molecules of water	13	3714	0.00350027	0.000225256	0.00719045
GO:0003777	MF	microtubule motor activity	24	3714	0.00646204	0.000241866	0.0076904
GO:0008083	MF	growth factor activity	6	3714	0.00161551	0.00027049	0.00843513
GO:0003700	MF	DNA-binding transcription factor activity	182	3714	0.0490038	0.000337317	0.0101295
GO:0004364	MF	glutathione transferase activity	26	3714	0.00700054	0.000376907	0.0109141
GO:0005215	MF	transporter activity	274	3714	0.0737749	0.000517994	0.0143832
GO:1901682	MF	sulfur compound transmembrane transporter activity	12	3714	0.00323102	0.00065207	0.0176233
GO:0015631	MF	tubulin binding	36	3714	0.00969305	0.000784021	0.0205059
GO:0015926	MF	glucosidase activity	19	3714	0.00511578	0.000944953	0.0238682
GO:0016679	MF	oxidoreductase activity, acting on diphenols and related substances as donors	18	3714	0.00484653	0.00108119	0.0268904
GO:0008017	MF	microtubule binding	34	3714	0.00915455	0.00123904	0.0304429
GO:0004568	MF	chitinase activity	14	3714	0.00376952	0.0012759	0.0306973
GO:0015166	MF	polyol transmembrane transporter activity	13	3714	0.00350027	0.0013137	0.0312361
GO:0008422	MF	beta-glucosidase activity	16	3714	0.00430802	0.00154549	0.0357003
GO:0016759	MF	cellulose synthase activity	13	3714	0.00350027	0.00177141	0.0397856
GO:1901618	MF	organic hydroxy compound transmembrane transporter activity	13	3714	0.00350027	0.00177141	0.0397856
GO:0016760	MF	cellulose synthase (UDP-forming) activity	13	3714	0.00350027	0.00177141	0.0397856
GO:0022857	MF	transmembrane transporter activity	229	3714	0.0616586	0.00181053	0.0402936
GO:0005372	MF	water transmembrane transporter activity	16	3714	0.00430802	0.00181391	0.0402936
GO:0015250	MF	water channel activity	16	3714	0.00430802	0.00181391	0.0402936
GO:0016740	MF	transferase activity	738	3714	0.198708	0.0020471	0.0446378
GO:0015318	MF	inorganic molecular entity transmembrane transporter activity	142	3714	0.0382337	0.00204801	0.0446378

## Sheet: Table S3
Table S3. KEGG pathways enriched by DEGs.
ID	Description	Gene number	Background	Rich factor	P-value	Padj
map00040	Pentose and glucuronate interconversions	40	147	0.272109	4.97498e-05	0.00189671
map00480	Glutathione metabolism	35	129	0.271318	0.000152555	0.00310194
map04626	Plant-pathogen interaction	64	289	0.221453	0.000346541	0.00621735
map00650	Butanoate metabolism	12	31	0.387097	0.000869866	0.0147394
map00940	Phenylpropanoid biosynthesis	62	291	0.213058	0.00120316	0.0193139
map00904	Diterpenoid biosynthesis	15	45	0.333333	0.00127663	0.0194686
map01040	Biosynthesis of unsaturated fatty acids	15	46	0.326087	0.001642	0.0238482
map00500	Starch and sucrose metabolism	38	171	0.222222	0.00478418	0.058367
map04016	MAPK signaling pathway - plant	62	310	0.2	0.00559741	0.0588693
map00100	Steroid biosynthesis	13	42	0.309524	0.00544116	0.0614649
map00941	Flavonoid biosynthesis	22	86	0.255814	0.00525803	0.0616808
map00905	Brassinosteroid biosynthesis	7	17	0.411765	0.00715893	0.0727824
map00290	Valine, leucine and isoleucine biosynthesis	10	30	0.333333	0.00802324	0.0789384
map00073	Cutin, suberine and wax biosynthesis	12	40	0.3	0.00973958	0.0928304
map03030	DNA replication	16	61	0.262295	0.0124975	0.11211
map00196	Photosynthesis - antenna proteins	11	37	0.297297	0.0140262	0.122228
map00053	Ascorbate and aldarate metabolism	16	64	0.25	0.019691	0.162318
map00430	Taurine and hypotaurine metabolism	5	13	0.384615	0.0308805	0.241501
map00902	Monoterpenoid biosynthesis	8	28	0.285714	0.042516	0.294713
map00531	Glycosaminoglycan degradation	6	19	0.315789	0.0481688	0.31938
map00400	Phenylalanine, tyrosine and tryptophan biosynthesis	13	55	0.236364	0.0505978	0.328348
map00360	Phenylalanine metabolism	19	89	0.213483	0.0545961	0.346913
map00944	Flavone and flavonol biosynthesis	2	3	0.666667	0.0578995	0.360395
map00410	beta-Alanine metabolism	16	73	0.219178	0.0600709	0.366433
map04075	Plant hormone signal transduction	71	411	0.172749	0.072572	0.388324
map00910	Nitrogen metabolism	9	36	0.25	0.0701467	0.388995
map00983	Drug metabolism - other enzymes	10	41	0.243902	0.0671438	0.401546
map04713	Circadian entrainment	3	7	0.428571	0.0691782	0.405757
map00982	Drug metabolism - cytochrome P450	9	37	0.243243	0.081197	0.419747
map00950	Isoquinoline alkaloid biosynthesis	8	34	0.235294	0.113243	0.437205
map04530	Tight junction	10	45	0.222222	0.112074	0.438238
map00945	Stilbenoid, diarylheptanoid and gingerol biosynthesis	17	85	0.2	0.108035	0.445281
map00280	Valine, leucine and isoleucine degradation	17	86	0.197674	0.117234	0.446956
map04070	Phosphatidylinositol signaling system	18	93	0.193548	0.127118	0.450825
map00250	Alanine, aspartate and glutamate metabolism	12	57	0.210526	0.119833	0.451222
map00562	Inositol phosphate metabolism	17	87	0.195402	0.126887	0.4553
map00071	Fatty acid degradation	15	75	0.2	0.125488	0.45564
map00270	Cysteine and methionine metabolism	23	120	0.191667	0.102294	0.465668
map00603	Glycosphingolipid biosynthesis - globo and isoglobo series	3	9	0.333333	0.132888	0.465872
map04371	Apelin signaling pathway	10	46	0.217391	0.125445	0.466594
map00906	Carotenoid biosynthesis	10	46	0.217391	0.125445	0.466594
map00592	alpha-Linolenic acid metabolism	14	66	0.212121	0.0936936	0.468468
map00401	Novobiocin biosynthesis	2	4	0.5	0.104669	0.469473
map04152	AMPK signaling pathway	11	53	0.207547	0.142802	0.478622
map00901	Indole alkaloid biosynthesis	8	36	0.222222	0.145808	0.483385
map00980	Metabolism of xenobiotics by cytochrome P450	9	42	0.214286	0.151042	0.490084
map00520	Amino sugar and nucleotide sugar metabolism	30	171	0.175439	0.163565	0.51966
map00350	Tyrosine metabolism	13	67	0.19403	0.17289	0.522092
map04020	Calcium signaling pathway	6	26	0.230769	0.169855	0.53408
map04218	Cellular senescence	11	56	0.196429	0.187525	0.555291
map04151	PI3K-Akt signaling pathway	10	50	0.2	0.186881	0.558812
map00909	Sesquiterpenoid and triterpenoid biosynthesis	9	45	0.2	0.203608	0.585854
map00052	Galactose metabolism	12	64	0.1875	0.218674	0.61755
map04150	mTOR signaling pathway	8	40	0.2	0.222502	0.622598
map04066	HIF-1 signaling pathway	5	23	0.217391	0.238923	0.662467
map00920	Sulfur metabolism	8	42	0.190476	0.265462	0.722911
map04146	Peroxisome	19	112	0.169643	0.27764	0.723762
map00900	Terpenoid backbone biosynthesis	13	75	0.173333	0.298115	0.751448
map04012	ErbB signaling pathway	3	13	0.230769	0.293839	0.753116
map00460	Cyanoamino acid metabolism	10	57	0.175439	0.31843	0.783234
map00770	Pantothenate and CoA biosynthesis	7	38	0.184211	0.31685	0.785685
map04724	Glutamatergic synapse	3	14	0.214286	0.33672	0.79612
map00591	Linoleic acid metabolism	7	39	0.179487	0.341962	0.802295
map04370	VEGF signaling pathway	2	8	0.25	0.330971	0.807569
map00830	Retinol metabolism	3	15	0.2	0.379434	0.809282
map04710	Circadian rhythm	7	41	0.170732	0.392756	0.826141
map04114	Oocyte meiosis	10	62	0.16129	0.422024	0.835827
map00061	Fatty acid biosynthesis	11	68	0.161765	0.409291	0.837811
map04550	Signaling pathways regulating pluripotency of stem cells	1	3	0.333333	0.377762	0.841004
map00232	Caffeine metabolism	1	3	0.333333	0.377762	0.841004
map00601	Glycosphingolipid biosynthesis - lacto and neolacto series	1	3	0.333333	0.377762	0.841004
map00643	Styrene degradation	1	3	0.333333	0.377762	0.841004
map04024	cAMP signaling pathway	4	22	0.181818	0.404997	0.846054
map04115	p53 signaling pathway	4	22	0.181818	0.404997	0.846054
map04728	Dopaminergic synapse	4	21	0.190476	0.369631	0.84765
map00730	Thiamine metabolism	4	21	0.190476	0.369631	0.84765
map00062	Fatty acid elongation	7	42	0.166667	0.418214	0.850369
map04137	Mitophagy - animal	3	16	0.1875	0.421514	0.851403
map00750	Vitamin B6 metabolism	3	16	0.1875	0.421514	0.851403
map04261	Adrenergic signaling in cardiomyocytes	3	16	0.1875	0.421514	0.851403
map04712	Circadian rhythm - plant	9	53	0.169811	0.369606	0.854013
map00960	Tropane, piperidine and pyridine alkaloid biosynthesis	7	40	0.175	0.367302	0.855168
map00072	Synthesis and degradation of ketone bodies	2	10	0.2	0.441927	0.864023
map04380	Osteoclast differentiation	2	10	0.2	0.441927	0.864023
map00260	Glycine, serine and threonine metabolism	12	77	0.155844	0.454369	0.866141
map04744	Phototransduction	1	4	0.25	0.468793	0.888087
map00626	Naphthalene degradation	1	4	0.25	0.468793	0.888087
map00604	Glycosphingolipid biosynthesis - ganglio series	1	4	0.25	0.468793	0.888087
map00640	Propanoate metabolism	10	65	0.153846	0.484374	0.889964
map00760	Nicotinate and nicotinamide metabolism	5	31	0.16129	0.482387	0.891686
map00780	Biotin metabolism	4	25	0.16	0.507784	0.92187
map04110	Cell cycle	11	75	0.146667	0.546074	0.930462
map04510	Focal adhesion	2	12	0.166667	0.541926	0.933827
map02010	ABC transporters	8	53	0.150943	0.520669	0.934142
map00130	Ubiquinone and other terpenoid-quinone biosynthesis	8	53	0.150943	0.520669	0.934142
map04136	Autophagy - other	7	46	0.152174	0.518118	0.935065
map00600	Sphingolipid metabolism	5	34	0.147059	0.568632	0.937474
map03410	Base excision repair	7	48	0.145833	0.565726	0.937752
map00450	Selenocompound metabolism	3	19	0.157895	0.540465	0.947367
map04216	Ferroptosis	3	19	0.157895	0.540465	0.947367
map04217	Necroptosis	7	49	0.142857	0.588701	0.95002
map02024	Quorum sensing	5	35	0.142857	0.595688	0.956236
map00330	Arginine and proline metabolism	11	77	0.142857	0.5832	0.956323
map00300	Lysine biosynthesis	2	13	0.153846	0.587033	0.95746
map00999	Biosynthesis of secondary metabolites - unclassified	3	21	0.142857	0.611419	0.976349
map00010	Glycolysis / Gluconeogenesis	22	159	0.138365	0.64582	0.984876
map00590	Arachidonic acid metabolism	3	22	0.136364	0.644012	0.992038
map00740	Riboflavin metabolism	3	22	0.136364	0.644012	0.992038
map00564	Glycerophospholipid metabolism	15	109	0.137615	0.642508	0.994746
map00908	Zeatin biosynthesis	16	116	0.137931	0.640689	0.99699
map00680	Methane metabolism	2	15	0.133333	0.667108	1
map00513	Various types of N-glycan biosynthesis	1	7	0.142857	0.669516	1
map00790	Folate biosynthesis	3	23	0.130435	0.67462	1
map03430	Mismatch repair	8	62	0.129032	0.703605	1
map00440	Phosphonate and phosphinate metabolism	1	8	0.125	0.717879	1
map00511	Other glycan degradation	2	17	0.117647	0.734142	1
map04145	Phagosome	13	102	0.127451	0.746127	1
map02020	Two-component system	1	9	0.111111	0.759169	1
map00903	Limonene and pinene degradation	2	18	0.111111	0.763122	1
map00380	Tryptophan metabolism	8	66	0.121212	0.768436	1
map00565	Ether lipid metabolism	4	35	0.114286	0.773885	1
map04022	cGMP-PKG signaling pathway	4	35	0.114286	0.773885	1
map04130	SNARE interactions in vesicular transport	5	44	0.113636	0.791346	1
map03022	Basal transcription factors	5	44	0.113636	0.791346	1
map04015	Rap1 signaling pathway	1	10	0.1	0.794418	1
map00966	Glucosinolate biosynthesis	1	10	0.1	0.794418	1
map00230	Purine metabolism	33	254	0.129921	0.796146	1
map04014	Ras signaling pathway	5	45	0.111111	0.807626	1
map04111	Cell cycle - yeast	8	69	0.115942	0.809887	1
map00670	One carbon pool by folate	2	20	0.1	0.812921	1
map00261	Monobactam biosynthesis	1	11	0.0909091	0.82451	1
map00140	Steroid hormone biosynthesis	1	11	0.0909091	0.82451	1
map00220	Arginine biosynthesis	4	39	0.102564	0.842301	1
map04540	Gap junction	1	12	0.0833333	0.850199	1
map04520	Adherens junction	1	12	0.0833333	0.850199	1
map04721	Synaptic vesicle cycle	4	40	0.1	0.856399	1
map04310	Wnt signaling pathway	10	90	0.111111	0.865792	1
map00630	Glyoxylate and dicarboxylate metabolism	10	90	0.111111	0.865792	1
map00051	Fructose and mannose metabolism	9	83	0.108434	0.874625	1
map00620	Pyruvate metabolism	13	116	0.112069	0.883779	1
map00340	Histidine metabolism	5	51	0.0980392	0.885028	1
map00625	Chloroalkane and chloroalkene degradation	1	14	0.0714286	0.890851	1
map04071	Sphingolipid signaling pathway	3	34	0.0882353	0.892613	1
map04210	Apoptosis	1	15	0.0666667	0.906833	1
map04120	Ubiquitin mediated proteolysis	22	195	0.112821	0.928239	1
map00561	Glycerolipid metabolism	8	87	0.091954	0.951676	1
map00240	Pyrimidine metabolism	24	222	0.108108	0.961539	1
map04141	Protein processing in endoplasmic reticulum	32	286	0.111888	0.963557	1
map04810	Regulation of actin cytoskeleton	2	34	0.0588235	0.968595	1
map04142	Lysosome	3	46	0.0652174	0.972974	1
map03018	RNA degradation	13	141	0.0921986	0.979524	1
map00030	Pentose phosphate pathway	5	69	0.0724638	0.980342	1
map00860	Porphyrin and chlorophyll metabolism	3	49	0.0612245	0.981215	1
map00710	Carbon fixation in photosynthetic organisms	8	99	0.0808081	0.98322	1
map03420	Nucleotide excision repair	5	73	0.0684932	0.98718	1
map04144	Endocytosis	26	257	0.101167	0.98758	1
map04723	Retrograde endocannabinoid signaling	4	64	0.0625	0.988849	1
map04350	TGF-beta signaling pathway	1	29	0.0344828	0.989859	1
map04072	Phospholipase D signaling pathway	2	43	0.0465116	0.990758	1
map00310	Lysine degradation	5	77	0.0649351	0.991724	1
map03460	Fanconi anemia pathway	3	56	0.0535714	0.992138	1
map04260	Cardiac muscle contraction	1	33	0.030303	0.994621	1
map00020	Citrate cycle (TCA cycle)	3	62	0.0483871	0.996351	1
map03008	Ribosome biogenesis in eukaryotes	6	95	0.0631579	0.99646	1
map03013	RNA transport	18	218	0.0825688	0.998523	1
map03440	Homologous recombination	7	116	0.0603448	0.998894	1
map04714	Thermogenesis	14	185	0.0756757	0.998925	1
map03060	Protein export	2	60	0.0333333	0.999161	1
map00510	N-Glycan biosynthesis	1	45	0.0222222	0.999199	1
map03050	Proteasome	2	62	0.0322581	0.999371	1
map00195	Photosynthesis	13	193	0.0673575	0.999797	1
map03020	RNA polymerase	4	116	0.0344828	0.999985	1
map00970	Aminoacyl-tRNA biosynthesis	7	158	0.0443038	0.999992	1
map03015	mRNA surveillance pathway	6	152	0.0394737	0.999996	1
map03040	Spliceosome	12	240	0.05	1	1
map00190	Oxidative phosphorylation	14	324	0.0432099	1	1
map03010	Ribosome	19	467	0.0406852	1	1

## Sheet: Table S4
Table S4. The DEGs related to cell expansion, auxin, gibberellins and cytokinin in dsp sepal
ID	logFC(dsp_S3/WT_S3)	Pvalue (S3)	logFC(dsp_S4/WT_S4)	Pvalue (S4)	Annotation
Cell expansion
Solyc11g065600.1	2.07726	2.77e-23	1.42611	0.00024	Xyloglucan endotransglucosylase/hydrolase
Solyc07g009380.2	-1.44225	5.43e-07	-2.84165	2.6e-26	Xyloglucan endotransglucosylase/hydrolase
Solyc02g080160.2	-1.75713	0.0011	1.23824	0.048	Xyloglucan endotransglucosylase/hydrolase
Solyc09g008320.2	-2.76722	7.45629e-21	2.41288	0.0042	Xyloglucan endotransglucosylase/hydrolase protein 32
Solyc01g067930.2	-1.04254	0.00069	-	-	Xyloglucan 6-xylosyltransferase 2
Solyc03g093120.2	-1.12961	5.47e-06	-	-	Xyloglucan endotransglucosylase/hydrolase
Solyc02g091920.2	-1.1543	3.911e-16	-	-	Xyloglucan endotransglucosylase/hydrolase
Solyc12g011030.1	-1.20845	0.0007	-	-	Xyloglucan endotransglucosylase/hydrolase
Solyc03g031800.2	-1.25457	1.1e-09	-	-	Xyloglucan endotransglucosylase/hydrolase
Solyc03g093130.2	-1.27237	2.28958e-06	-	-	Xyloglucan endotransglucosylase/hydrolase
Solyc07g052980.2	-1.30071	3.22e-33	-	-	Xyloglucan endotransglucosylase/hydrolase protein 9
Solyc03g093110.2	-1.45227	2.30965e-07	-	-	Xyloglucan endotransglucosylase/hydrolase
Solyc03g093080.2	-2.43935	3.97e-06	-	-	Xyloglucan endotransglucosylase/hydrolase
Solyc01g005120.2	-	-	1.03313	4.08e-18	Xyloglucan endotransglucosylase/hydrolase
Solyc01g106650.2	-	-	3.2842	9.68e-58	Xyloglucan endotransglucosylase/hydrolase protein 10
Solyc05g005680.2	-	-	2.46824	0.0022	Xyloglucan endotransglucosylase/hydrolase protein 33
Solyc07g044960.1	-	-	1.58489	3.51e-08	Xyloglucan galactosyltransferase XLT2-like
Solyc01g099630.2	-	-	-1.37142	0.0042	XTH1, xyloglucan endotransglucosylase/hydrolase 1
Solyc01g066420.2	5.24554	0.024	-2.6393	6.03e-40	Pectinesterase
Solyc01g068120.2	4.70761	0.0795	-2.52017	5.17e-23	Pectinesterase
Solyc02g069300.1	5.55224	0.0103	-2.54122	0.013	pectin methylesterase inhibitor
Solyc12g005320.1	5.45295	0.014	-2.68494	1.82e-39	Pectin acetylesterase
Solyc06g084620.1	5.11807	0.054	-2.8598	2.12e-48	Pectinesterase
Solyc02g080220.2	1.60557	4.34e-53	1.98932	5.53e-21	Pectinesterase
Solyc09g075330.2	1.56306	0.014	1.6101	0.031	Pectinesterase
Solyc09g008380.2	-1.48422	1.1e-06	1.00491	0.00065	Pectate lyase
Solyc05g047590.2	-1.55317	2.53009e-21	-1.41942	0.017	pectinesterase inhibitor 12
Solyc03g071570.2	-1.85565	4.16e-14	1.18	3.81e-09	Pectate lyase
Solyc01g099960.2	-2.55421	2.01e-06	3.1443	5.51e-44	Pectinesterase
Solyc02g080200.2	3.30534	5.19e-07	-	-	Pectinesterase
Solyc03g112970.1	1.27761	0.016	-	-	pectin methylesterase inhibitor
Solyc03g123630.2	-1.00161	2.34e-32	-	-	Pectinesterase
Solyc01g088590.2	-1.03741	0.00498	-	-	pectin methylesterase inhibitor
Solyc06g009190.2	-1.06057	4.82e-12	-	-	Pectinesterase
Solyc03g083360.2	-1.18032	1.6e-09	-	-	Pectinesterase
Solyc11g005770.1	-1.3305	1.19e-06	-	-	Pectinesterase
Solyc07g042390.1	-1.54023	7.2e-05	-	-	pectin methylesterase inhibitor superfamily protein precursor
Solyc08g005800.2	-1.70775	2.64e-36	-	-	Pectin acetylesterase
Solyc11g019910.1	-1.76065	1.81e-21	-	-	Pectinesterase inhibitor 4
Solyc09g091430.2	-1.8849	5.71e-18	-	-	Pectate lyase
Solyc11g008140.1	-1.91204	1.45e-09	-	-	Pectate lyase
Solyc09g061890.2	-2.06631	0.0013	-	-	Pectate lyase
Solyc03g083720.1	-2.09703	2.17349e-05	-	-	pectin methylesterase inhibitor
Solyc12g008530.1	-2.5452	2.26e-20	-	-	Pectinesterase
Solyc05g014000.2	-2.77836	2.57396e-180	-	-	Pectate lyase
Solyc03g113150.2	-3.75384	0.018	-	-	Pectate lyase
Solyc03g083770.1	-4.14212	0	-	-	pectin methylesterase inhibitor
Solyc08g078640.1	-6.0884	0.0016	no test	no test	pectinesterase 68
Solyc06g034370.1	-	-	1.64248	6.36e-134	pectin methylesterase inhibitor
Solyc07g017600.2	-	-	1.28088	7.32e-60	Pectinesterase
Solyc04g074290.2	-	-	1.2806	2.21e-74	pectin methyltransferase QUA2
Solyc03g083730.1	-	-	-1.07508	1.76e-59	pectin methylesterase inhibitor
Solyc01g099940.2	-	-	-1.07956	0.00022	Pectinesterase
Solyc03g078100.2	-	-	-1.14461	2.4e-05	Pectinesterase
Solyc03g025600.2	-	-	-1.16526	4.64e-62	Pectin acetylesterase
Solyc01g091050.2	-	-	-1.53303	0.00013	Pectinesterase
Solyc03g058890.2	-	-	-2.02195	0.0046	Pectate lyase
Solyc03g058910.2	-	-	-2.13727	2.42e-31	pectate lyase P56
Solyc05g005030.2	-	-	-2.39829	1.29e-07	pectin methylesterase inhibitor
Solyc01g066380.2	-	-	-2.45392	2.85e-33	pectinesterase-like
Solyc05g054360.2	-	-	-2.49131	3.79617e-13	Pectinesterase
Solyc03g078260.2	-	-	-2.52312	1.6e-32	Pectin acetylesterase
Solyc07g017560.2	-	-	-2.55141	0.00051	Pectinesterase
Solyc01g068110.2	-	-	-2.58026	2.85e-19	pectinesterase
Solyc01g066360.2	-	-	-2.62621	1.05e-15	Pectinesterase
Solyc12g099410.1	-	-	-2.70452	2.41e-13	Pectinesterase
Solyc01g006750.2	no test	no test	-2.70684	0.00016	pectinesterase inhibitor-like
Solyc05g007080.2	-	-	-2.84845	2.63e-12	Pectate lyase
Solyc01g091060.1	-	-	-2.95686	0.000502	pectinesterase inhibitor 36
Solyc08g075030.2	no test	no test	-3.03749	0.0012	Pectin acetylesterase
Solyc05g052110.2	-	-	-5.07092	0.0021	Pectinesterase
Solyc10g081670.1	no test	no test	-5.22705	0.0089	pectin methylesterase inhibitor
Solyc09g075550.2	-1.34854	1.51e-05	1.05774	0.0052	cellulose synthase-like protein D5
Solyc07g005840.2	-1.42326	6.79e-10	-1.01454	8.11e-05	Cellulose synthase
Solyc02g072240.2	-1.54746	1.96e-07	-1.64307	1.81e-07	Cellulose synthase A catalytic subunit 8
Solyc09g072820.2	-1.65134	1.08e-09	-1.53333	1.65e-05	Cellulose synthase A catalytic subunit 4
Solyc07g051820.2	1.76936	3.93e-12	-	-	cellulose synthase-like protein H1
Solyc08g076320.2	-1.0171	8.26e-07	-	-	cellulose synthase-like protein D3
Solyc07g043390.2	-1.7905	1.11e-90	-	-	cellulose synthase-like protein G2
Solyc08g082660.2	-1.87731	9.97e-07	-	-	cellulose synthase-like protein G3
Solyc04g072790.1	-2.35212	0.00016	-	-	Cellulose synthase
Solyc07g043400.1	-8.1668	2.05552e-07	-	-	cellulose synthase-like protein G2
Solyc03g097050.2	-	-	1.4605	4e-65	cellulose synthase-like protein D3
Solyc08g082640.2	-	-	-1.64359	3.63e-05	cellulose synthase-like protein G3
Solyc12g015770.1	-	-	-1.21719	1.5e-05	cellulose synthase-like protein E6 isoform X1
Solyc10g074620.1	no test	no test	-2.86007	0.0085	cellulose synthase-like protein D4
Solyc10g049580.1	-1.97511	7.79e-13	-1.64819	0.0036	vegetative cell wall protein gp1-like
Solyc08g076890.2	-1.50625	9.01e-05	-	-	glycine-rich cell wall structural protein 1.8-like
Solyc07g054310.1	-3.22939	5.42e-05	-	-	putative cell wall protein
Solyc01g005850.1	-4.27693	0.0027	-	-	extensin-2-like isoform X1
Solyc08g076900.2	-	-	-1.21121	3.62e-08	glycine-rich cell wall structural protein 1.8-like
Solyc09g097770.2	-	-	-1.3385	1.22e-168	Cell wall protein
Solyc12g010550.1	-	-	-3.59379	5.63e-12	cell wall protein IFF6-like
Solyc08g077900.2	2.11218	5.36e-14	-7.62101	2.21e-07	Expansin-like B1
Solyc06g076220.2	-1.39014	2.4e-10	1.85614	6.67e-42	expansin18 precursor
Solyc03g115890.2	-1.68742	0.00026	1.86178	1.44e-07	Expansin
Solyc10g086520.1	-1.91007	0.0069478	2.68821	5.4e-07	expansin precursor
Solyc05g007830.2	-2.38856	1.79e-59	1.10982	1.68e-07	Expansin-A15
Solyc04g081870.2	-1.14316	0.0022	-	-	expansin-A11-like
Solyc06g051800.2	-1.40767	2.64e-05	-	-	Expansin
Solyc06g049050.2	-1.50418	1.35e-10	-	-	Expansin
Solyc09g010860.2	-1.93988	2.14e-21	-	-	Expansin
Solyc02g088100.2	-1.99033	4.22e-47	-	-	Expansin-A5
Solyc07g054170.2	-2.63218	0.011	-	-	expansin-B3
Solyc06g005560.2	-4.59619	1.83e-35	-	-	Expansin9
Solyc02g081210.2	-	-	1.1266	4.15e-05	expansin-A13-like
Solyc08g077330.2	-	-	-2.44043	2.38e-107	expansin-like B1
Solyc10g011960.1	-2.13042	2.29e-06	-1.42837	3.84e-07	pollen-specific leucine-rich repeat extensin-like protein 1
Solyc03g117190.1	2.54886	2.11e-08	-	-	extensin-1-like
Solyc03g119660.1	1.87588	0.016	-	-	pollen-specific leucine-rich repeat extensin-like protein 2
Solyc11g005150.1	-1.19265	0.00087	-	-	leucine-rich repeat extensin-like protein 6
Solyc01g065510.2	-1.56994	2.52e-23	-	-	leucine-rich repeat extensin-like protein 6
Solyc05g026240.1	-2.0143	2.63e-31	-	-	leucine-rich repeat extensin-like protein 4
Solyc09g075580.1	-2.03857	0.00074	-	-	leucine-rich repeat extensin-like protein 3
Solyc01g097710.1	-2.15454	0.0024	-	-	extensin-2-like
Solyc02g078040.2	-2.16109	6.28e-60	-	-	pistil-specific extensin-like protein
Solyc06g009760.1	-2.29482	0.013	-	-	leucine-rich repeat extensin-like protein 1
Solyc01g006390.2	-6.82424	9.83e-05	no test	no test	Extensin-like protein
Solyc10g050470.1	-	-	-3.51154	7.37e-08	pollen-specific leucine-rich repeat extensin-like protein 1
Auxin
Solyc05g025920.2	8.66104	1.98e-08	2.29124	0.00027	Auxin-induced protein 15A	SAUR
Solyc06g059730.1	-1.78904	8.26e-08	1.32555	0.00023	Auxin efflux carrier component
Solyc05g056440.1	1.16158	0.015	1.67069	0.00142	Auxin-responsive protein SAUR32	SAUR
Solyc06g008590.2	-2.66896	0.00022	-3.67852	3.963e-10	Auxin-responsive protein	AUX/IAA
Solyc08g021820.2	-1.1921	4.21035e-05	-1.52837	0.0021	Auxin-responsive protein	AUX/IAA
Solyc09g083290.2	-2.24399	8.13e-18	-2.7853	1.06e-35	Auxin-responsive protein	AUX/IAA
Solyc06g075690.2	2.23148	1.51e-91	2.14434	0	Auxin-regulated protein
Solyc01g110560.2	-1.0299	0.0015	-	-	auxin-induced protein 6B
Solyc01g110920.2	1.21509	6.92e-05	-	-	auxin-induced protein 15A-like	SAUR
Solyc01g111010.2	1.12263	6.56e-05	-	-	Auxin-induced protein X10A
Solyc01g111310.2	-1.23006	4.70003e-07	-	-	Auxin transporter-like protein 5
Solyc02g077880.2	1.04712	1.14e-36	-	-	Auxin repressed/dormancy associated protein
Solyc03g082530.1	1.79351	0.0013	-	-	auxin-responsive protein SAUR32-like	SAUR
Solyc03g118740.2	-1.99449	7.67e-18	-	-	Auxin efflux carrier component 1
Solyc03g123410.1	-1.95853	6.59e-35	-	-	auxin-binding protein ABP19a
Solyc06g053260.1	1.10919	1.83e-07	-	-	Small auxin-up protein 58
Solyc06g053290.1	1.06023	6.23e-08	-	-	auxin-responsive protein SAUR32	SAUR
Solyc06g072650.1	3.93893	1.24e-08	-	-	auxin-responsive protein SAUR71	SAUR
Solyc07g041720.1	-2.98745	2.45e-162			auxin-binding protein ABP19a-like
Solyc08g082630.2	-1.3378	0.0018	-	-	Auxin response factor	ARF
Solyc09g009980.1	6.67783	0.00023	no test	no test	auxin-induced protein 15A-like	SAUR
Solyc09g056390.1	-2.13124	2.09e-66	-	-	auxin-induced in root cultures protein 12
Solyc09g090910.1	-1.13333	3.017e-12	-	-	Auxin-responsive protein	AUX/IAA
Solyc09g097970.2	-1.47297	5.06e-11	-	-	auxin-induced protein PCNT115
Solyc10g076790.1	-4.29018	3.51302e-21	-	-	Auxin transporter-like protein 2
Solyc10g078370.1	-2.40714	6e-15	-	-	Auxin efflux carrier component
Solyc10g080880.1	-2.10277	9.041e-12	-	-	Auxin efflux carrier component
Solyc10g084020.1	-6.40818	1.51e-08	-	-	auxin-responsive protein SAUR71-like
Solyc10g084030.1	-2.92798	7.47e-10	-	-	Auxin-responsive protein SAUR32
Solyc11g013310.1	-1.90972	2.97e-37	-	-	Auxin transporter-like protein 3
Solyc11g069190.1	-2.00334	2.29e-35	-	-	Auxin response factor
Solyc12g006340.1	-1.0936	0.0051	-	-	auxin response factor 8-like isoform X2
Solyc04g076850.2	-	-	-1.13685	1.619e-94	Auxin-responsive protein	AUX/IAA
Solyc04g081240.2	-	-	1.06564	1.16e-06	Auxin response factor 5	ARF
Solyc05g047460.2	-	-	-1.30976	5.07e-19	Auxin response factor
Solyc02g079190.2	-	-	-1.64077	5.46e-122	protein AUXIN SIGNALING F-BOX 2	TIR1
Solyc06g053830.2	-	-	-1.6675	6.54e-10	Auxin-responsive protein	AUX/IAA
Solyc06g053840.2	-	-	-2.79197	3.09e-34	Auxin-responsive protein	AUX/IAA
Solyc06g063060.2	-	-	-2.06263	3.94e-21	Auxin repressed protein
Solyc07g042490.1	-	-	-1.24862	0.0041	auxin-responsive protein SAUR72
Solyc07g066560.1	-	-	2.28625	5.62e-30	auxin-responsive protein SAUR71	SAUR
Solyc12g009280.1	no test	no test	-4.38923	0.013	Auxin-induced protein 15A
Solyc02g084010.1	-	-	2.79434	0.00016	auxin-induced protein 15A-like	SAUR
Solyc10g079640.1	-2.50172	6.4153e-08	-	-	IAA-amino acid hydrolase ILR1-like 6
Solyc05g006220.2	-	-	-1.57828	3.58503e-05	IAA-amino acid hydrolase ILR1-like 2
Solyc09g075210.2	1.07684	3.11e-32	-1.3471	2.3e-182	indole-3-acetic acid-induced protein ARG2
Solyc02g064830.2	3.24041	2.13e-05	-	-	indole-3-acetic acid-amido synthetase GH3.1	GH3
Solyc10g008520.2	-1.36001	1.43e-29	-	-	Indole-3-acetic acid-amido synthetase GH3.10
Solyc12g014500.1	-	-	1.87036	2.91e-13	indole-3-acetate O-methyltransferase 1-like
Solyc07g054580.2	-	-	1.31152	0.00038	indole-3-acetic acid-amido synthetase GH3.1	GH3
Solyc07g063850.2	-	-	-1.14393	5.34e-05	indole-3-acetic acid-amido synthetase GH3.6
Solyc10g006610.2	-	-	-1.4434	0.0042	indole-3-acetic acid-amido synthetase GH3.6-like
Solyc01g107390.2	-	-	-1.89451	1.66e-06	indole-3-acetic acid-amido synthetase GH3.1
Cytokinin
Solyc01g088160.2	2.70883	3.54e-94	1.78619	5.2e-18	Cytokinin oxidase/dehydrogenase-like	CKX
Solyc04g081290.2	2.00196	9.3e-19	-	-	Cytokinin riboside 5'-monophosphate phosphoribohydrolase
Solyc12g008900.1	1.73605	2.16e-08	-	-	cytokinin dehydrogenase 3 isoform X1	CKX
Solyc08g062820.2	1.55741	7.56e-31	-	-	Cytokinin riboside 5'-monophosphate phosphoribohydrolase
Solyc06g075090.2	-	-	1.61263	1.25e-06	Cytokinin riboside 5'-monophosphate phosphoribohydrolase
Solyc01g080150.2	-2.42915	1.92646e-22	-	-	Isopentenyltransferase 2
Solyc06g062330.1	2.04813	5.77036e-19	-1.17532	0.0016	zeatin O-glucosyltransferase-like	CISZOG
Solyc04g014990.1	3.46213	1.82e-08	-	-	zeatin O-xylosyltransferase-like	CISZOG
Solyc04g016230.2	2.59051	4.64e-12	-	-	zeatin O-xylosyltransferase-like	CISZOG
Solyc10g079930.1	2.2467	2.63e-48	-	-	zeatin O-glucosyltransferase-like	CISZOG
Solyc04g008310.1	1.66667	5.45e-38	-	-	zeatin O-xylosyltransferase-like	CISZOG
Solyc11g066680.1	-1.02001	6.0875e-06	-	-	zeatin O-glucosyltransferase-like
Solyc04g016220.2	-1.39915	2.99e-08	-	-	zeatin O-xylosyltransferase-like
Solyc05g012670.1	-1.56718	0.00430018	-	-	zeatin O-glucosyltransferase-like
Solyc05g053400.1	-1.94646	1.05e-18	-	-	zeatin O-xylosyltransferase-like
Solyc11g066670.1	-2.15982	1.66e-56	-	-	zeatin O-glucosyltransferase-like
Solyc12g009930.1	-2.32464	7.85e-80	-	-	zeatin O-glucosyltransferase-like
Solyc05g053120.1	-2.36522	5.73e-12	-	-	zeatin O-xylosyltransferase-like
Solyc07g043480.1	-2.57588	7.35e-59	-	-	zeatin O-xylosyltransferase-like
Gibberellins (GAs)
Solyc12g042500.1	2.6316	3.77e-08	2.47899	0.0002	Gibberellin regulated protein
Solyc07g061730.2	2.31592	1.9e-20	-3.96209	7.97e-18	Gibberellin 2-oxidase	E1.14.11.13
Solyc01g111080.2	1.59385	2.12e-43	1.15467	2.47e-198	Gibberellin-regulated protein 1
Solyc11g072310.1	-2.10689	0.0091	-1.54393	0.01	Gibberellin 20-oxidase-3	E1.14.11.12
Solyc03g116060.2	-5.79755	0.00051	1.69715	0.0073	Gibberellin-regulated protein 4
Solyc02g070430.2	6.30925	2.08e-24	-	-	gibberellin 2-beta-dioxygenase 1
Solyc07g056670.2	1.92973	1.71e-15	-	-	Gibberellin 2-oxidase 2	E1.14.11.13
Solyc02g083880.2	1.53551	0.014	-	-	gibberellin-regulated protein 11
Solyc03g113910.2	1.42443	2.34e-06	-	-	gibberellin-regulated protein 10
Solyc06g008870.2	1.11167	4.7e-12	-	-	gibberellin receptor GID1B-like	GID1
Solyc06g007910.2	-1.85146	0.00084	-	-	Gibberellin-regulated protein 13
Solyc02g089350.2	-2.49998	8.37e-46	-	-	Gibberellin regulated protein
Solyc06g035530.2	-3.44671	0.00065	-	-	Gibberellin 20-oxidase-2	E1.14.11.12
Solyc03g119910.2	-3.83274	7.14e-15			Gibberellin 3-beta-dioxygenase 1
Solyc06g066820.2	-5.42385	0.013	-	-	Gibberellin 3-beta-hydroxylase 1
Solyc04g078200.2	-	-	1.94793	2.94e-27	gibberellin-regulated family protein precursor
Solyc06g007890.2	-	-	1.51919	0.0156	Gibberellin regulated protein
Solyc07g063940.1	-	-	1.28369	5.31e-62	Chitin-inducible gibberellin-responsive protein 1
Solyc07g061720.2	-	-	-1.02004	0.00087	Gibberellin 2-oxidase	E1.14.11.13
Solyc11g011260.1	-1.06419	4.42016e-10			DELLA protein GAI	DELLA
Solyc10g086380.1	1.21343	0.0051			DELLA protein GAI	DELLA
Other related genes
Solyc11g069770.1	-2.23084	3.52e-10	-1.90862	3.7e-10	agamous-like MADS-box protein AGL29
Solyc03g019710.2	1.58186	8.52029e-06			agamous-like MADS-box protein AGL5 isoform X3
Solyc03g114830.2	1.20858	2.36e-32			agamous-like MADS-box protein AGL8 homolog
Solyc04g005320.2	-1.06823	0.0019			MADS-box protein CMB1 isoform X1
Solyc10g017630.1	-1.89692	0.0029			MADS-box transcription factor 50-like
Solyc05g015750.2	-3.08462	5.13e-09			Agamous-like MADS-box protein AGL9 homolog
Solyc12g041920.1	-6.3318	0.0007			MADS-box transcription factor 50-like
Solyc04g039720.1	-6.52059	3.96e-05			MADS-box protein SOC1-like
Solyc06g071300.1			2.06934	6.04e-07	agamous-like MADS-box protein AGL82
Solyc05g013370.1			1.27905	1.68e-07	agamous-like MADS-box protein AGL27
Solyc05g015720.1			-1.94534	0.0043	MADS-box protein JOINTLESS
Solyc06g069430.2			-2.70371	1e-89	agamous-like MADS-box protein AGL8 homolog
Solyc11g010570.1			-5.22254	0.01	agamous-like MADS-box protein AGL103
Solyc04g064870.2	1.6464	2.17e-26	-1.5798	7.86e-12	protein early flowering 2-like
Solyc01g066970.2	-7.11613	2.96e-05	-3.46193	6.18e-05	Flowering-promoting factor 1-like protein 3
Solyc07g006380.2	-1.18575	2.91e-20			Flower-specific gamma-thionin-like protein/acidic protein
